# Supplementary material for: Overexpression of MicroRNA-138 Affects the Proliferation and Invasion of Urothelial Carcinoma Cells by Suppressing SOX9 Expression
Source: Biomedicines. 2023 Nov 15;11(11):3064. doi: 10.3390/biomedicines11113064 (PMC10669193; doi:10.3390/biomedicines11113064)
Supplement: Supplementary file 1 [file biomedicines-11-03064-s001.zip]

Archive with 1 entries (1 files):
- biomedicines-2692115-supplementary.pdf
